# Supplementary material for: Distinct Antifouling Mechanisms on Different Chain Densities of Zwitterionic Polymers
Source: Molecules. 2022 Oct 31;27(21):7394. doi: 10.3390/molecules27217394 (PMC9654173; doi:10.3390/molecules27217394)
Supplement: Supplementary file 1 [file molecules-27-07394-s001.zip]

Archive with 1 entries (1 files):
- molecules-1940349-supplementary.pdf
